# Supplementary material for: Molecular fingerprints resolve affinities of Rhynie chert organic fossils
Source: Nat Commun. 2023 Mar 13;14:1387. doi: 10.1038/s41467-023-37047-1 (PMC10011563; doi:10.1038/s41467-023-37047-1)
Supplement: Supplementary file 4 — Supplementary Data 1 [file 41467_2023_37047_MOESM4_ESM.xlsx]

## Sheet: List of Specimens
Supplementary Data 1: List of specimens, coordinates and repositories. Specimen codes: 2829p: Oxford University Museum of Natural History. Rfa, Rfe, Rff, Rfg, ALG2, AGLyon 2019, AGL127, Agl75 2019-1: University of Aberdeen. NMSRC9: National Museums of Scotland.
#	Taxon	Systematic affinity	EF coordinates	Slide	Reference
1	Rhyniosarcina devonica	cyanobacteria	t49-3	2892p	Taylor and Krings, 2015
2	Rhyniosarcina devonica	cyanobacteria	u50	2892p	Taylor and Krings, 2015
3	Rhyniosarcina devonica	cyanobacteria	v48-2	2892p	Taylor and Krings, 2015
4	Rhyniosarcina devonica	cyanobacteria	o44-4	2892p	Taylor and Krings, 2015
5	Rhyniosarcina devonica	cyanobacteria	o45	2892p	Taylor and Krings, 2015
6	Rhyniosarcina devonica	cyanobacteria	o53	2892p	Taylor and Krings, 2015
7	Multiseriate Stigonema-like cyanobacteria	cyanobacteria	g61	Rfe	Croft and George, 1959; Krings, 2021
8	Palaeolyngbya kerpii	cyanobacteria	n53-1	NMSRC9	Krings, 2019
9	Palaeolyngbya kerpii	cyanobacteria	r44-2	NMSRC9	Krings, 2019
10	Palaeomyces sp.	fungus	t52-2	Agl2	Taylor et al., 2015
11	Palaeomyces sp.	fungus	y46-2	Agl2	Taylor et al., 2015
12	Palaeomyces sp.	fungus	j54	Agl2	Taylor et al., 2015
13	Palaeomyces sp.	fungus	m44-4	Agl2	Taylor et al., 2015
14	Palaeomyces sp.	fungus	p62-4	2892p	Taylor et al., 2015
15	Palaeomyces sp.	fungus	s64-4	2892p	Taylor et al., 2015
16	glomeromycotan spores	fungus	k34	AGL127	Dotzler et al., 2006; 2009; Harper et al., 2020
17	glomeromycotan spores	fungus	o43-2	Rfg	Dotzler et al., 2006; 2009; Harper et al., 2020
18	glomeromycotan spores	fungus	r44-4	Rfg	Dotzler et al., 2006; 2009; Harper et al., 2020
19	glomeromycotan spores	fungus	x39	Rfg	Dotzler et al., 2006; 2009; Harper et al., 2020
20	rhizoid ensemble	plant	m52	AgLyon 2019	Kerp, 2018
21	Rhynia gwynne-vaughanii	plant	p51-4	Agl2	Kingston et al., 1920; Kerp, 2018
22	Rhynia gwynne-vaughanii	plant	k54	Agl2	Kingston et al., 1920; Kerp, 2018
23	Rhynia gwynne-vaughanii	plant	o44-3	Agl2	Kingston et al., 1920; Kerp, 2018
24	Rhynia gwynne-vaughanii	plant	o49-2	AgLyon 2019	Kingston et al., 1920; Kerp, 2018
25	Rhynia gwynne-vaughanii	plant	p47-2	AgLyon 2019	Kingston et al., 1920; Kerp, 2018
26	Aglaophyton majus	plant	o57	RFf	Edwards, 1986; Kerp, 2018
27	Aglaophyton majus	plant	q55-1	RFf	Edwards, 1986; Kerp, 2018
28	Aglaophyton majus	plant	q59	RFf	Edwards, 1986; Kerp, 2018
29	Rhynia gwynne-vaughanii	plant	l61	2892p	Kingston et al., 1920; Kerp, 2018
30	Rhynia gwynne-vaughanii	plant	p59-1	2892p	Kingston et al., 1920; Kerp, 2018
31	Rhynia gwynne-vaughanii	plant	r58	2892p	Kingston et al., 1920; Kerp, 2018
32	arthropod fragments	arthropod	p56	AGL127	Hirst and Maulik, 1926; Dunlop and Garwood, 2017
33	arthropod fragments	arthropod	r51	AGL127	Hirst and Maulik, 1926; Dunlop and Garwood, 2017
34	arthropod fragments	arthropod	s44-4	AGL127	Hirst and Maulik, 1926; Dunlop and Garwood, 2017
35	arthropod fragments	arthropod	x53	AGL127	Hirst and Maulik, 1926; Dunlop and Garwood, 2017
36	arthropod fragments	arthropod	g60	2892p	Hirst and Maulik, 1926; Dunlop and Garwood, 2017
37	arthropod fragments	arthropod	l65	2892p	Hirst and Maulik, 1926; Dunlop and Garwood, 2017
38	Frankbaronia polyspora	peronosporomycota	r51-2	Agl75 2019-1	Krings et al., 2013
39	Frankbaronia polyspora	peronosporomycota	s51-3	Agl75 2019-1	Krings et al., 2013
40	Frankbaronia polyspora	peronosporomycota	s51-4	Agl75 2019-1	Krings et al., 2013
41	Frankbaronia polyspora	peronosporomycota	w50-2	Agl75 2019-1	Krings et al., 2013
42	spore	plant	f37	AGL127	Garwood et al., 2019
43	spore	plant	f37-3	AGL127	Garwood et al., 2019
44	spore	plant	n53	AGL127	Garwood et al., 2019
45	spore cluster (coprolite?)	plant	q41	AGL127	Dunlop and Garwood, 2017; Garwood et al., 2019
46	Palaeoleptochlamys hassii	Ameoboa	h38-4	AGL127	Strullu-Derien et al., 2021
47	Palaeoleptochlamys hassii	Ameoboa	k49-3	AGL127	Strullu-Derien et al., 2021
48	Nematoplexus rhyniensis	Nematophyte	e47	Rfa	Lyon, 1962
49	Nematoplexus rhyniensis	Nematophyte	j61-4	Rfe	Lyon, 1962

## Sheet: References
Croft, W. N., & George, E. A. (1959). Blue-green algae from the Middle Devonian of Rhynie, Aberdeenshire. British Museum (Natural History).
Dotzler, N., Krings, M., Taylor, T. N., & Agerer, R. (2006). Germination shields in Scutellospora (Glomeromycota: Diversisporales, Gigasporaceae) from the 400 million-year-old Rhynie chert. Mycological Progress, 5(3), 178-184.
Dotzler, N., Walker, C., Krings, M., Hass, H., Kerp, H., Taylor, T. N., & Agerer, R. (2009). Acaulosporoid glomeromycotan spores with a germination shield from the 400-million-year-old Rhynie chert. Mycological Progress, 8(1), 9-18.
Dunlop, J. A., & Garwood, R. J. (2018). Terrestrial invertebrates in the Rhynie chert ecosystem. Philosophical Transactions of the Royal Society B: Biological Sciences, 373(1739), 20160493.
Edwards, D. S. (1986). Aglaophyton major, a non-vascular land-plant from the Devonian Rhynie Chert. Botanical Journal of the Linnean Society, 93(2), 173-204.
Garwood, R. J., Oliver, H., & Spencer, A. R. (2020). An introduction to the Rhynie chert. Geological Magazine, 157(1), 47-64.
Harper, C. J., Walker, C., Schwendemann, A. B., Kerp, H., & Krings, M. (2020). Archaeosporites rhyniensis gen. et sp. nov.(Glomeromycota, Archaeosporaceae) from the Lower Devonian Rhynie chert: a fungal lineage morphologically unchanged for more than 400 million years. Annals of botany, 126(5), 915-928.
Hirst and Maulik, 1926; Dunlop, J. A., & Garwood, R. J. (2018). Terrestrial invertebrates in the Rhynie chert ecosystem. Philosophical Transactions of the Royal Society B: Biological Sciences, 373(1739), 20160493.
Kerp, H. (2018). Organs and tissues of Rhynie chert plants. Philosophical Transactions of the Royal Society B: Biological Sciences, 373(1739), 20160495.
Kidston, R., & Lang, W. H. (1920). XXIV.—On Old Red Sandstone Plants showing Structure, from the Rhynie Chert Bed, Aberdeenshire. Part II. Additional Notes on Rhynia Gwynne-Vaughani, Kidston and Lang; with Descriptions of Rhynia major, n. sp., and Hornea Lignieri, ng, n. sp. Earth and Environmental Science Transactions of the Royal Society of Edinburgh, 52(3), 603-627.
Krings, M. (2019). Palaeolyngbya kerpii sp. nov., a large filamentous cyanobacterium with affinities to Oscillatoriaceae from the Lower Devonian Rhynie chert. PalZ, 93(3), 377-386.
Krings, M. (2021). Stigonema (Nostocales, Cyanobacteria) in the Rhynie chert (Lower Devonian, Scotland). Review of Palaeobotany and Palynology, 295, 104505.
Krings, M., Taylor, T. N., Dotzler, N., & Harper, C. J. (2013). Frankbaronia velata nov. sp., a putative peronosporomycete oogonium containing multiple oospores from the Lower Devonian Rhynie chert. Zitteliana, 23-30.
Lyon, A. G. (1962). IV.—On the Fragmentary Remains of an Organism Referable to the Nematophytales, from the Rhynie chert, Nematoplexus rhyniensis gen. et sp. nov. Earth and Environmental Science Transactions of The Royal Society of Edinburgh, 65(4), 79-87.
Strullu-Derrien, C., Kenrick, P., Goral, T., & Knoll, A. H. (2019). Testate amoebae in the 407-million-year-old Rhynie chert. Current Biology, 29(3), 461-467.
Taylor, T. N., Krings, M., & Taylor, E. L. (2014). Fossil fungi. Academic Press.
Taylor, T. N., & Krings, M. (2015). A colony-forming microorganism with probable affinities to the Chroococcales (Cyanobacteria) from the Lower Devonian Rhynie chert. Review of Palaeobotany and Palynology, 219, 147-156.
