# Supplementary material for: Molecular fingerprints resolve affinities of Rhynie chert organic fossils
Source: Nat Commun. 2023 Mar 13;14:1387. doi: 10.1038/s41467-023-37047-1 (PMC10011563; doi:10.1038/s41467-023-37047-1)
Supplement: Supplementary file 6 — Source Data [file 41467_2023_37047_MOESM6_ESM.xlsx]

## Sheet: Fig 2a + Fig S5-S7
Figure 2. Unsupervised analysis of Rhynie chert fossils.
Supplementary Figure 5. PC spectral loadings
Supplementary Figure 6. PC score plot (CH2/silica ratio)
Supplementary Figure 7. PC score plot (C=O/silica ratio)
					PC scores								PC loadings											Intensity and ratio (Figure S6, S7)
#	Systematic affinity	EF coordinates	Slide	K-mean Cluster	PC1	PC2	PC3	PC4	PC5	PC6		wavenumber	PC1	PC2	PC3	PC4	PC5	PC6			Variance		#	CH2	C=O	Si-O	CH2/Si-O	C=O/Si-O
1	cyanobacteria	t49-3	2892p	C2	1.46791	-0.171627	-0.548662	0.173202	-0.1124	0.0398061		1446.422310	0.00100303	0.000343153	-0.000269846	-0.00325916	0.00373616	-0.0015046		PC1	0.491884		1	0.7077	0.444849	1.00485	0.704282	0.442701
2	cyanobacteria	u50	2892p	C2	1.55924	0.501127	-0.396488	0.164793	-0.505789	-0.168181		1448.286256	0.001438	0.00229974	-0.00147804	-0.0084904	0.00557071	-0.00179187		PC2	0.250789		2	0.740298	0.582748	1.00518	0.73648	0.579743
3	cyanobacteria	v48-2	2892p	C2	1.10021	0.116836	-0.316252	0.260487	-0.402633	0.041535		1450.150203	0.00127979	0.00773026	-0.00353669	-0.0190327	0.00632707	-0.00101701		PC3	0.129076		3	0.629417	0.509027	1.00276	0.627682	0.507624
4	cyanobacteria	o44-4	2892p	C2	0.715945	0.159989	0.884698	0.261085	0.11621	-0.0169704		1452.014149	0.000231545	0.01746	-0.005797	-0.0352526	0.00505883	0.0010812		PC4	0.0474577		4	0.632616	0.507966	1.0031	0.630662	0.506397
5	cyanobacteria	o45	2892p	C2	0.537016	-0.394467	0.374786	0.0767864	-0.155254	-0.0611626		1453.878095	-0.00105761	0.0289333	-0.00698817	-0.0532322	0.00210932	0.00351481		PC5	0.0284791		5	0.556159	0.428551	1.0014	0.55538	0.427951
6	cyanobacteria	o53	2892p	C2	0.764206	0.332139	0.188582	0.297642	-0.172905	-0.169863		1455.742042	-0.00103111	0.0364352	-0.0059351	-0.0656391	-0.000888717	0.00437951		PC6	0.0184249		6	0.61255	0.571597	1.00123	0.611799	0.570896
7	cyanobacteria	g61	Rfe	C2	0.710806	-0.0720558	0.609066	0.0939312	-0.194013	0.40453		1457.605988	0.00154615	0.0353034	-0.00237492	-0.0670515	-0.00258869	0.00256634					7	0.626135	0.450823	1.00662	0.622016	0.447857
8	cyanobacteria	n53-1	NMSRC9	C2	1.48919	-0.460108	-0.172355	-0.0415508	0.0953887	-0.147268		1459.469934	0.00631723	0.0262917	0.00284956	-0.0588033	-0.00341711	-0.00088495					8	0.684627	0.381381	1.00648	0.680222	0.378927
9	cyanobacteria	r44-2	NMSRC9	C2	3.33842	-0.533732	-0.214906	-0.390615	0.790974	-0.0834262		1461.333880	0.0115004	0.0149595	0.0083864	-0.0476473	-0.00509757	-0.00357642					9	1.00591	0.316181	0.905399	1.11102	0.349218
10	fungus	t52-2	Agl2	C1	-0.12218	0.257814	-0.152014	0.193424	-0.0311901	0.0133886		1463.197827	0.0152332	0.00686751	0.0132286	-0.039929	-0.00891925	-0.00385709					10	0.393493	0.574168	1.00202	0.392701	0.573013
11	fungus	y46-2	Agl2	C1	-0.270423	1.07691	-0.319633	0.4213	0.156163	-0.226345		1465.061773	0.0165297	0.00419726	0.0171734	-0.038134	-0.0150137	-0.00186614					11	0.364853	0.793313	1.00345	0.363597	0.790583
12	fungus	j54	Agl2	C1	0.203875	0.909202	-0.10391	-0.0426703	-0.117417	-0.171505		1466.925719	0.0152688	0.00618189	0.02065	-0.041967	-0.0229836	0.00105735					12	0.492266	0.70906	1.00083	0.491858	0.708471
13	fungus	m44-4	Agl2	C1	-0.309395	0.575233	-0.39715	-0.11412	0.0907676	0.239348		1468.789665	0.0120085	0.0104965	0.0241144	-0.0498038	-0.0321891	0.00315187					13	0.370427	0.673775	1.00193	0.369714	0.672478
14	fungus	p62-4	2892p	C1	-0.154998	-0.728388	-0.558128	0.0707755	-0.11715	0.0506106		1470.653612	0.00801002	0.0136043	0.0274647	-0.0582325	-0.0411923	0.00250759					14	0.376861	0.387955	1.00409	0.375325	0.386375
15	fungus	s64-4	2892p	C1	0.233688	-0.783911	0.00300039	0.177693	-0.119729	-0.000708155		1472.517558	0.00486777	0.0116901	0.0299558	-0.0625299	-0.0478657	-0.00239367					15	0.458109	0.366583	1.00571	0.455509	0.364503
16	fungus	k34	AGL127	C1	-0.687249	0.120872	-0.284844	-0.4142	0.0944299	0.191395		1474.381504	0.0035702	0.0030793	0.0307226	-0.0597706	-0.0508314	-0.0117198					16	0.257749	0.53864	1.00205	0.257222	0.537537
17	fungus	o43-2	Rfg	C1	-0.144011	-0.237667	0.414164	-0.0650592	-0.0447739	0.103485		1476.245451	0.00388066	-0.0102799	0.0294588	-0.0513587	-0.0506996	-0.0240116					17	0.414713	0.415072	1.00484	0.412716	0.413074
18	fungus	r44-4	Rfg	C1	-0.428468	-0.635698	0.355384	-0.1321	-0.0429419	0.023163		1478.109397	0.00470131	-0.0242198	0.0266424	-0.0418917	-0.0496466	-0.0370799					18	0.321324	0.356373	1.0059	0.31944	0.354285
19	fungus	x39	Rfg	C1	-0.0143331	-0.0249387	1.0771	-0.466766	-0.0225402	0.0420683		1479.973343	0.00494082	-0.0350543	0.0231413	-0.0358774	-0.049876	-0.0491415					19	0.488053	0.392959	1.00606	0.485111	0.39059
20	plant	m52	AgLyon 2019	C1	-0.675298	-0.636018	0.407714	0.176609	0.0890227	-0.210586		1481.837289	0.00406599	-0.0410017	0.0196172	-0.0355879	-0.0524467	-0.0592768					20	0.279531	0.435457	1.00647	0.277733	0.432656
21	plant	p51-4	Agl2	C1	-0.123398	0.233501	-0.478578	0.202089	-0.00247448	0.124629		1483.701236	0.00214882	-0.0420443	0.016276	-0.0408442	-0.0570845	-0.0673215					21	0.380058	0.582038	1.00321	0.378843	0.580176
22	plant	k54	Agl2	C1	-0.263522	0.722621	-0.390812	-0.0374584	-0.0857923	-0.129741		1485.565182	-0.000326096	-0.0394489	0.0130724	-0.0496263	-0.0626499	-0.0736388					22	0.362877	0.673288	1.00164	0.362283	0.672185
23	plant	o44-3	Agl2	C1	-0.250798	0.544471	-0.522085	-0.178783	0.00316396	0.341131		1487.429128	-0.00274973	-0.0352562	0.00996033	-0.0591076	-0.067835	-0.0787659					23	0.394425	0.668051	1.00036	0.394285	0.667814
24	plant	o49-2	AgLyon 2019	C1	-0.686175	-0.616723	0.0439123	0.074914	-0.0460216	0.00454619		1489.293074	-0.00472305	-0.0312249	0.0068392	-0.0671912	-0.071762	-0.0828699					24	0.255602	0.40492	1.00621	0.254024	0.402421
25	plant	p47-2	AgLyon 2019	C1	-0.530871	-0.753091	0.358226	0.190267	0.050361	-0.0969784		1491.157021	-0.00620309	-0.0277738	0.00340524	-0.0734659	-0.0740879	-0.0855086					25	0.289072	0.37065	1.00649	0.287208	0.36826
26	plant	o57	RFf	C2	0.69551	0.400869	0.740884	-0.0914539	-0.0829215	0.223238		1493.020967	-0.00727735	-0.0243264	-0.000634527	-0.0783443	-0.074561	-0.0862183					26	0.653131	0.511944	1.00115	0.652383	0.511357
27	plant	q55-1	RFf	C1	-0.284637	0.289503	0.181178	0.0192922	-0.09548	-0.100065		1494.884913	-0.00790249	-0.0207378	-0.00503608	-0.0816164	-0.0727444	-0.0853767					27	0.378927	0.551539	1.00232	0.378051	0.550264
28	plant	q59	RFf	C1	-0.103742	-0.0978984	0.616188	-0.0829133	-0.0264211	0.0902871		1496.748860	-0.00815291	-0.0174318	-0.00882902	-0.083155	-0.0686166	-0.0840867					28	0.444091	0.448189	1.00298	0.442771	0.446857
29	plant	l61	2892p	C1	-0.761303	-1.01696	-0.560351	-0.254654	-0.0418184	0.0871978		1498.612806	-0.00874805	-0.013565	-0.0109111	-0.0853566	-0.0634208	-0.0829768					29	0.240145	0.320899	1.00495	0.238962	0.319319
30	plant	p59-1	2892p	C1	-0.128673	-0.876388	-0.534814	-0.0498249	-0.0468368	0.115069		1500.476752	-0.0108171	-0.00630462	-0.0109956	-0.0928962	-0.0592347	-0.0815513					30	0.394136	0.350852	1.0035	0.39276	0.349628
31	plant	r58	2892p	C1	0.240448	-0.355392	-0.366807	-0.264711	0.104533	-0.292664		1502.340698	-0.0145998	0.00617357	-0.00996415	-0.107785	-0.0570853	-0.0793196					31	0.447175	0.365447	1.00406	0.445366	0.363968
32	arthropod	p56	AGL127	C1	0.310062	1.03735	-0.0242066	-0.148106	0.0196409	0.251827		1504.204645	-0.0185013	0.0207982	-0.00919989	-0.124899	-0.055638	-0.0774309					32	0.524846	0.67284	1.00204	0.523777	0.671469
33	arthropod	r51	AGL127	C1	-0.699386	1.00667	-0.217567	0.0299206	0.181224	-0.0215323		1506.068591	-0.0200632	0.0304204	-0.00947027	-0.134666	-0.0523843	-0.0783667					33	0.284106	0.752902	1.00213	0.283502	0.751302
34	arthropod	s44-4	AGL127	C1	0.0139924	0.582341	0.092636	-0.308062	0.0536508	0.0526753		1507.932537	-0.0182089	0.0298612	-0.0103329	-0.131499	-0.0464256	-0.0835356					34	0.441291	0.63394	1.00334	0.439822	0.63183
35	arthropod	x53	AGL127	C2	0.510389	0.639062	0.397524	-0.397956	-0.185832	-0.0462665		1509.796484	-0.0143421	0.0208873	-0.0105548	-0.11895	-0.0398576	-0.0914799					35	0.57226	0.583169	1.0034	0.570319	0.581191
36	arthropod	g60	2892p	C1	0.263278	-0.746618	-0.656908	-0.0513444	-0.237998	0.0565414		1511.660430	-0.0111188	0.0108237	-0.00922901	-0.106305	-0.0362657	-0.0987332					36	0.467891	0.366738	1.00258	0.466686	0.365794
37	arthropod	l65	2892p	C1	-0.33533	-0.742071	-0.0571375	0.233143	-0.0408032	-0.112584		1513.524376	-0.0103524	0.00687535	-0.00666463	-0.101167	-0.0379809	-0.102245					37	0.336663	0.397534	1.00461	0.33512	0.395711
38	peronosporomycete	r51-2	Agl75 2019-1	C1	-0.676907	0.288027	-0.0143346	-0.174104	0.0389922	-0.0505628		1515.388322	-0.0120391	0.0117459	-0.00417212	-0.105224	-0.044538	-0.101096					38	0.27469	0.587519	1.0005	0.274553	0.587224
39	peronosporomycete	s51-3	Agl75 2019-1	C1	-0.849757	-0.0632541	-0.168197	-0.493663	-0.0983644	-0.0496478		1517.252269	-0.0148138	0.0229443	-0.00281992	-0.11484	-0.0530502	-0.0966426					39	0.223707	0.512829	1.00115	0.223449	0.512238
40	peronosporomycete	s51-4	Agl75 2019-1	C1	-0.872659	0.727736	0.103756	0.279503	0.286624	-0.168868		1519.116215	-0.0169489	0.0347412	-0.00233258	-0.123847	-0.0597903	-0.0914682					40	0.22775	0.688885	1.00223	0.227243	0.687351
41	peronosporomycete	w50-2	Agl75 2019-1	C1	-0.506351	0.226554	-0.132565	-0.417059	-0.103031	-0.161864		1520.980161	-0.0172394	0.0414426	-0.00127575	-0.126734	-0.0620718	-0.0876731					41	0.303091	0.580433	1.00261	0.3023	0.578919
42	plant spore	f37	AGL127	C1	0.199867	0.0120359	0.599061	0.28425	-0.0569598	-0.0142216		1522.844107	-0.0155337	0.0406753	0.00159948	-0.121479	-0.059481	-0.085304					42	0.480981	0.497623	1.00504	0.478568	0.495125
43	plant spore	f37-3	AGL127	C1	-0.580574	-0.426491	0.273455	0.0630452	-0.0409532	-0.150024		1524.708054	-0.012688	0.0346967	0.00618853	-0.110498	-0.0536582	-0.0820335					43	0.275551	0.439837	1.00362	0.274557	0.438251
44	plant spore	n53	AGL127	C1	-0.334329	0.749168	-0.174756	0.573341	0.3495	0.160173		1526.572000	-0.00998271	0.0288078	0.0112474	-0.0988864	-0.046923	-0.0744393					44	0.345229	0.718606	1.00511	0.343474	0.714954
45	plant spore	q41	AGL127	C1	-0.15943	-0.42609	0.242174	0.343856	0.173012	0.187933		1528.435946	-0.00849535	0.0284262	0.0158369	-0.0915927	-0.0410198	-0.0598938					45	0.368172	0.44565	1.00566	0.3661	0.443142
46	Ameoboa	h38-4	AGL127	C1	-1.01207	-0.0128162	0.195671	-0.288596	-0.0140113	-0.307388		1530.299893	-0.00885969	0.0370575	0.0205692	-0.0917965	-0.0367499	-0.0377517					46	0.198112	0.543582	1.0012	0.197876	0.542932
47	Ameoboa	k49-3	AGL127	C1	-0.590982	0.485219	-0.0892454	-0.17656	0.10888	-0.0866682		1532.163839	-0.0113449	0.0558275	0.0272881	-0.100885	-0.0341194	-0.00942821					47	0.299236	0.654869	1.00179	0.298702	0.653701
48	Nematophyte	e47	Rfa	C1	-0.957289	-0.516013	-0.426703	0.176256	0.171724	0.105327		1534.027785	-0.0158407	0.0835416	0.0372889	-0.118499	-0.0323624	0.0220104					48	0.179512	0.461747	1.00436	0.178733	0.459744
49	Nematophyte	j61-4	Rfe	C1	-0.839519	-0.666835	0.12025	0.244728	0.270196	0.095187		1535.891731	-0.0214912	0.116028	0.0496942	-0.141225	-0.0297595	0.0520132					49	0.21251	0.431047	1.00414	0.211634	0.429269
												1537.755678	-0.0264148	0.14552	0.0615278	-0.161313	-0.0238712	0.0748709
												1539.619624	-0.0283601	0.162804	0.0694417	-0.168966	-0.0127818	0.0854171
												1541.483570	-0.0262137	0.162545	0.0716564	-0.158499	0.00329419	0.0818434
												1543.347516	-0.0209331	0.147282	0.0687206	-0.132844	0.0216599	0.067164
												1545.211463	-0.0148876	0.125824	0.0628129	-0.101637	0.0385488	0.047629
												1547.075409	-0.0103662	0.107804	0.0563858	-0.0752559	0.0509858	0.0294978
												1548.939355	-0.00866417	0.0994523	0.0511768	-0.0605984	0.0576963	0.0167825
												1550.803302	-0.0101031	0.102786	0.0480114	-0.0605194	0.0589365	0.0108607
												1552.667248	-0.0142536	0.116311	0.0471746	-0.0741794	0.0560231	0.0109878
												1554.531194	-0.0197626	0.134996	0.0488514	-0.0959751	0.0512388	0.0146306
												1556.395140	-0.0242091	0.150239	0.0531945	-0.11502	0.0478037	0.0177902
												1558.259087	-0.0249776	0.152784	0.0600084	-0.119253	0.0487977	0.0164086
												1560.123033	-0.0210914	0.138775	0.0685642	-0.103571	0.055008	0.00885582
												1561.986979	-0.0142626	0.113595	0.078006	-0.074477	0.063784	-0.00268515
												1563.850926	-0.00772941	0.0883889	0.0880486	-0.0453613	0.0706706	-0.0138117
												1565.714872	-0.00390645	0.0720442	0.0991576	-0.0267338	0.0725163	-0.0210956
												1567.578818	-0.00315878	0.0664964	0.111902	-0.020901	0.069101	-0.0237601
												1569.442764	-0.00441737	0.0685001	0.126063	-0.0241244	0.0623118	-0.0229219
												1571.306711	-0.00631024	0.0735847	0.140324	-0.0310245	0.0545652	-0.0203242
												1573.170657	-0.00759873	0.0775149	0.152865	-0.0362626	0.0481016	-0.0182328
												1575.034603	-0.00724149	0.0760764	0.162304	-0.0346912	0.0447026	-0.019646
												1576.898549	-0.00483791	0.0664956	0.168144	-0.0233318	0.0448702	-0.027174
												1578.762496	-0.00107863	0.0498862	0.170512	-0.00398464	0.0472087	-0.0411932
												1580.626442	0.00265833	0.0309811	0.169794	0.0175755	0.0492591	-0.0594729
												1582.490388	0.00530485	0.0146525	0.166631	0.0357126	0.049151	-0.078768
												1584.354335	0.00662128	0.00292477	0.162006	0.0480575	0.0463793	-0.096644
												1586.218281	0.00692985	-0.00501805	0.157041	0.0553977	0.0413851	-0.112082
												1588.082227	0.00667548	-0.0110311	0.152502	0.0598747	0.0349127	-0.124984
												1589.946173	0.00624758	-0.0165525	0.148434	0.0633733	0.0277038	-0.135437
												1591.810120	0.00593571	-0.0221858	0.14432	0.0666364	0.0203655	-0.143341
												1593.674066	0.00584695	-0.0279212	0.139623	0.0691938	0.0132787	-0.148499
												1595.538012	0.00586586	-0.0334817	0.13411	0.0700599	0.00657512	-0.150788
												1597.401958	0.00576807	-0.0385024	0.127613	0.0686437	0.000158852	-0.150076
												1599.265905	0.00541082	-0.0425374	0.119584	0.0651616	-0.00621184	-0.146036
												1601.129851	0.00481876	-0.0451116	0.109147	0.0603816	-0.0127631	-0.138197
												1602.993797	0.00408367	-0.0459384	0.0957823	0.0550946	-0.0195895	-0.126298
												1604.857744	0.00316797	-0.0450128	0.0800214	0.049738	-0.0266974	-0.11058
												1606.721690	0.0017815	-0.0421798	0.0632873	0.0441941	-0.0341194	-0.0915849
												1608.585636	-0.000527889	-0.0364559	0.0468173	0.0377027	-0.0419133	-0.0696032
												1610.449582	-0.00401955	-0.0262284	0.0306572	0.0293612	-0.0498659	-0.0445706
												1612.313529	-0.00830254	-0.0109905	0.0138503	0.019615	-0.0569064	-0.0169039
												1614.177475	-0.0122509	0.00685735	-0.00424718	0.0114188	-0.0608437	0.0114704
												1616.041421	-0.0146804	0.0227972	-0.0228729	0.00874724	-0.0592732	0.0373303
												1617.905368	-0.015317	0.0336439	-0.0401308	0.0130201	-0.0512574	0.0578046
												1619.769314	-0.0149476	0.0399494	-0.0542542	0.0216883	-0.0380351	0.0718205
												1621.633260	-0.0145172	0.0446651	-0.064536	0.0311103	-0.0219782	0.0799671
												1623.497206	-0.0143297	0.0502738	-0.07123	0.0399574	-0.00520322	0.083398
												1625.361153	-0.0142728	0.0579152	-0.0748931	0.0488529	0.0107164	0.0831903
												1627.225099	-0.0145179	0.0683657	-0.0759647	0.057445	0.0243684	0.0803974
												1629.089045	-0.0156233	0.0823471	-0.0748034	0.0633595	0.0346422	0.0760178
												1630.952991	-0.0178305	0.0992112	-0.0718418	0.0648183	0.0415124	0.0704565
												1632.816938	-0.0203668	0.115641	-0.0676271	0.0640004	0.046472	0.063053
												1634.680884	-0.0217408	0.126799	-0.0628515	0.0665359	0.0516873	0.052649
												1636.544830	-0.0210445	0.130122	-0.0583868	0.0763528	0.0581968	0.0391717
												1638.408777	-0.0189701	0.128286	-0.0550467	0.0911056	0.0647857	0.0246185
												1640.272723	-0.0173432	0.127651	-0.0530642	0.103663	0.0687881	0.0120166
												1642.136669	-0.0176341	0.133372	-0.0518532	0.108137	0.0680643	0.00325149
												1644.000615	-0.0200481	0.146273	-0.050505	0.10371	0.062227	-0.00192823
												1645.864562	-0.0239125	0.164057	-0.0485825	0.0930129	0.0523578	-0.00497136
												1647.728508	-0.0283531	0.183756	-0.046299	0.0792237	0.0403764	-0.00738467
												1649.592454	-0.0321402	0.201379	-0.0438877	0.0667096	0.029073	-0.0110224
												1651.456400	-0.0333793	0.21051	-0.0410589	0.0626094	0.0217288	-0.0186202
												1653.320347	-0.0305053	0.205107	-0.0373574	0.0731457	0.0200506	-0.0322986
												1655.184293	-0.0239732	0.185494	-0.0329478	0.0966978	0.0221978	-0.0509947
												1657.048239	-0.0163285	0.159695	-0.0286955	0.123135	0.0238836	-0.0704654
												1658.912186	-0.0102313	0.137273	-0.0253521	0.141747	0.0218047	-0.086576
												1660.776132	-0.00671344	0.122667	-0.0228337	0.148651	0.0155336	-0.0981779
												1662.640078	-0.00531259	0.114662	-0.0204139	0.146312	0.00639434	-0.106683
												1664.504024	-0.00517328	0.110135	-0.017532	0.138579	-0.00438897	-0.113758
												1666.367971	-0.00558391	0.106688	-0.0143364	0.128084	-0.0161883	-0.120065
												1668.231917	-0.0058693	0.102697	-0.0115498	0.116942	-0.0285428	-0.125671
												1670.095863	-0.00542701	0.0968764	-0.00992249	0.107232	-0.0409664	-0.130739
												1671.959810	-0.0040801	0.0885929	-0.00973501	0.09993	-0.0531485	-0.135499
												1673.823756	-0.00230171	0.0784469	-0.0107168	0.0939159	-0.0652469	-0.139697
												1675.687702	-0.00108882	0.0686942	-0.0125119	0.0860604	-0.0780971	-0.142014
												1677.551648	-0.00149198	0.0628817	-0.0153096	0.0724717	-0.0928428	-0.140183
												1679.415595	-0.00379293	0.0635291	-0.0198854	0.05147	-0.109604	-0.132403
												1681.279541	-0.00681793	0.0687495	-0.0268256	0.0270049	-0.126232	-0.119295
												1683.143487	-0.00840455	0.0719215	-0.0357628	0.00798408	-0.139001	-0.104175
												1685.007433	-0.00715045	0.0667647	-0.045566	0.00150616	-0.145276	-0.0905895
												1686.871380	-0.00386104	0.0536157	-0.0552702	0.00576998	-0.145683	-0.0793583
												1688.735326	-0.00106686	0.0401587	-0.0646448	0.0105676	-0.143607	-0.0682584
												1690.599272	-0.00101013	0.0355543	-0.0738542	0.00541512	-0.142532	-0.0545983
												1692.463219	-0.00401493	0.0435436	-0.0827417	-0.0125251	-0.143645	-0.0379756
												1694.327165	-0.00845525	0.0600681	-0.0904882	-0.0372376	-0.145339	-0.0208848
												1696.191111	-0.0119382	0.0762389	-0.095894	-0.0587727	-0.144534	-0.00718112
												1698.055057	-0.0126149	0.083727	-0.0980562	-0.0692527	-0.138628	7.53412e-05
												1699.919004	-0.00991737	0.0790164	-0.0970259	-0.0661394	-0.126924	4.10036e-05
												1701.782950	-0.00461796	0.064512	-0.0939924	-0.0523436	-0.110934	-0.00569302
												1703.646896	0.00168124	0.0464201	-0.0907297	-0.0341533	-0.0935426	-0.014018
												1705.510842	0.00733147	0.0311147	-0.088628	-0.0181774	-0.0775563	-0.0218143
												1707.374789	0.0111633	0.0226193	-0.0880739	-0.00913001	-0.0646558	-0.0270298
												1709.238735	0.0125729	0.0222789	-0.088557	-0.00938765	-0.055255	-0.0288289
												1711.102681	0.0115922	0.0291425	-0.0891345	-0.0189512	-0.048779	-0.0274868
												1712.966628	0.00919185	0.0397047	-0.0888259	-0.0345506	-0.043706	-0.0246387
												1714.830574	0.00732252	0.0481303	-0.0870343	-0.0493969	-0.0375938	-0.0231819
												1716.694520	0.00811283	0.0487718	-0.0840897	-0.0559847	-0.0278503	-0.0258431
												1718.558466	0.012554	0.04	-0.0813191	-0.0510237	-0.0131787	-0.0331991
												1720.422413	0.0198305	0.0256106	-0.0800348	-0.0380629	0.00556155	-0.0432778
												1722.286359	0.0279699	0.0119316	-0.080163	-0.0250902	0.0260348	-0.0532989
												1724.150305	0.0351744	0.00362373	-0.0801717	-0.0196131	0.0460293	-0.0615576
												1726.014252	0.040718	0.00227146	-0.0787274	-0.0254349	0.0646314	-0.0676358
												1727.878198	0.0450598	0.00750562	-0.0763472	-0.0419631	0.082435	-0.0716352
												1729.742144	0.049473	0.0173906	-0.0750415	-0.0644626	0.101023	-0.0740847
												1731.606090	0.0552939	0.0276021	-0.0760954	-0.0853052	0.121817	-0.0764418
												1733.470037	0.0628226	0.0324004	-0.0782702	-0.0974424	0.144428	-0.0806446
												1735.333983	0.0705905	0.0283852	-0.0784184	-0.0985097	0.165546	-0.0873762
												1737.197929	0.0759843	0.0173557	-0.0740885	-0.0914666	0.179839	-0.094876
												1739.061875	0.0769343	0.00490566	-0.0656679	-0.0810214	0.182689	-0.0998281
												1740.925822	0.0730424	-0.00361947	-0.0559807	-0.0701837	0.172742	-0.0994577
												1742.789768	0.0652388	-0.00593914	-0.0476926	-0.0602457	0.152462	-0.0930467
												1744.653714	0.0548416	-0.00307813	-0.0410581	-0.0522776	0.126767	-0.0822386
												1746.517661	0.0431998	0.00188597	-0.0342356	-0.0470732	0.100937	-0.0703024
												1748.381607	0.031842	0.00551163	-0.0257064	-0.0439913	0.0789044	-0.0605075
												1750.245553	0.0222821	0.00560015	-0.0160698	-0.0411004	0.0624412	-0.0543677
												1752.109499	0.0153021	0.00209986	-0.00728519	-0.036958	0.0512373	-0.0511606
												1753.973446	0.0105185	-0.00324485	-0.000497641	-0.0318484	0.043637	-0.0491235
												1755.837392	0.00688758	-0.00818248	0.00474672	-0.0269787	0.0376114	-0.0468347
												1757.701338	0.00370618	-0.0111525	0.00908283	-0.0228482	0.0315826	-0.0433254
												1759.565284	0.00108211	-0.0117519	0.0118902	-0.0188743	0.0249273	-0.0376073
												1761.429231	-0.00050918	-0.0105842	0.0119199	-0.0145192	0.0180528	-0.0291729
												2762.368381	-0.00133369	-0.000195075	-0.00181695	-0.00810018	0.00310299	0.0031933
												2764.232327	-0.00202366	0.00135221	-0.00131208	-0.00734482	0.00462086	0.00398296
												2766.096274	-0.00275441	0.00192944	-0.000861534	-0.00666418	0.00713005	0.00464225
												2767.960220	-0.00334775	0.00154241	-0.0010205	-0.00673418	0.010312	0.00517896
												2769.824166	-0.00365566	0.000839346	-0.00189818	-0.00785699	0.0135466	0.00564354
												2771.688112	-0.00366106	0.000544906	-0.00310014	-0.00991081	0.0163667	0.00603264
												2773.552059	-0.00350046	0.000883939	-0.00411519	-0.0124676	0.0187373	0.00627732
												2775.416005	-0.0033814	0.0016181	-0.00470204	-0.0150935	0.0208493	0.00643646
												2777.279951	-0.0034332	0.00241916	-0.00492052	-0.0175805	0.0228734	0.00690097
												2779.143897	-0.00361386	0.00303081	-0.00486526	-0.0197557	0.0249976	0.00831094
												2781.007844	-0.00377856	0.00324832	-0.00444526	-0.0211798	0.027434	0.0111188
												2782.871790	-0.00382846	0.00295548	-0.00352545	-0.0214071	0.0302001	0.0151097
												2784.735736	-0.0037523	0.00213423	-0.00232628	-0.0206412	0.0330273	0.0193133
												2786.599683	-0.00354155	0.000780283	-0.00157059	-0.0198503	0.0356276	0.0224786
												2788.463629	-0.00314574	-0.00105737	-0.00205255	-0.0200388	0.0379803	0.0238262
												2790.327575	-0.00254995	-0.00306743	-0.00392064	-0.0214368	0.0402287	0.0234929
												2792.191521	-0.00185952	-0.00463326	-0.00631092	-0.0234137	0.0422898	0.0223195
												2794.055468	-0.00126775	-0.00516478	-0.00773382	-0.0251311	0.0436527	0.0212057
												2795.919414	-0.000928499	-0.00452227	-0.00702376	-0.0262782	0.0436365	0.0205591
												2797.783360	-0.000836002	-0.00310291	-0.00417215	-0.0271862	0.0419101	0.0202019
												2799.647306	-0.000789634	-0.00154692	-0.000418913	-0.0282741	0.0388407	0.0197335
												2801.511253	-0.000483082	-0.000410788	0.00246389	-0.0295037	0.0353826	0.0190062
												2803.375199	0.000300673	-7.52955e-05	0.00321659	-0.0304382	0.0325522	0.0182949
												2805.239145	0.00151127	-0.000769013	0.00183882	-0.0307331	0.0308478	0.0180786
												2807.103092	0.00283215	-0.00246657	-0.000391773	-0.0304138	0.03004	0.0186951
												2808.967038	0.00390125	-0.00472544	-0.00171825	-0.0296201	0.0294508	0.0201485
												2810.830984	0.00459137	-0.00676496	-0.0011306	-0.028214	0.0284134	0.0221278
												2812.694930	0.00510586	-0.00787717	0.000872936	-0.0258974	0.0265558	0.0241071
												2814.558877	0.00579548	-0.0078791	0.00277436	-0.0227745	0.0238313	0.0254282
												2816.422823	0.00686483	-0.0072503	0.00345001	-0.019564	0.0204272	0.0254768
												2818.286769	0.00823309	-0.00683702	0.00310355	-0.0171156	0.016679	0.0240107
												2820.150716	0.00965135	-0.00727321	0.00278224	-0.0157864	0.0130219	0.0213972
												2822.014662	0.0109444	-0.00846993	0.0031738	-0.0152081	0.00989873	0.0184739
												2823.878608	0.0121466	-0.00958327	0.00407606	-0.0144666	0.00754483	0.0160644
												2825.742554	0.013418	-0.00960394	0.00492552	-0.0126385	0.00573477	0.0144827
												2827.606501	0.0148818	-0.00819468	0.00554537	-0.00947966	0.00377536	0.0134079
												2829.470447	0.0166143	-0.00605866	0.00627063	-0.00561837	0.000911959	0.0122218
												2831.334393	0.018774	-0.00438976	0.0075257	-0.00191783	-0.00314632	0.0105226
												2833.198339	0.0216318	-0.00379748	0.00952713	0.00129352	-0.00814722	0.0085087
												2835.062286	0.0254239	-0.00367919	0.0124948	0.0042723	-0.0138184	0.0071439
												2836.926232	0.0302507	-0.00257482	0.0170664	0.00734472	-0.0204185	0.00795882
												2838.790178	0.036198	0.00093013	0.0243042	0.0105582	-0.0286552	0.0123353
												2840.654125	0.0435074	0.00753103	0.0350349	0.0137599	-0.0390695	0.0206179
												2842.518071	0.0524735	0.0169428	0.0488345	0.0168344	-0.0514907	0.0317284
												2844.382017	0.0630399	0.0276904	0.063259	0.019758	-0.0647687	0.0434531
												2846.245963	0.074429	0.0370702	0.074004	0.0222384	-0.0766569	0.0530637
												2848.109910	0.0851608	0.0420429	0.0764915	0.0232391	-0.084087	0.058128
												2849.973856	0.0935432	0.0410198	0.0684137	0.021287	-0.084224	0.0574408
												2851.837802	0.098395	0.0349867	0.0514246	0.0158027	-0.0759278	0.0515157
												2853.701748	0.0995268	0.0267207	0.0303486	0.00810185	-0.0605461	0.0421068
												2855.565695	0.0976188	0.0189395	0.0104779	0.000712463	-0.041377	0.0311667
												2857.429641	0.0936582	0.0131494	-0.00477748	-0.0043749	-0.0222137	0.020212
												2859.293587	0.088495	0.00965788	-0.0144394	-0.00671836	-0.00593442	0.0103835
												2861.157534	0.0828239	0.00799148	-0.0192102	-0.00704557	0.00621197	0.00259012
												2863.021480	0.077341	0.00729214	-0.0205823	-0.00636686	0.0145759	-0.00274502
												2864.885426	0.0726908	0.00682979	-0.0202177	-0.00543857	0.020564	-0.0059842
												2866.749372	0.0691883	0.00645094	-0.0194192	-0.00464353	0.025753	-0.00800534
												2868.613319	0.0666387	0.00650342	-0.0187644	-0.00413657	0.0308988	-0.00944353
												2870.477265	0.0644815	0.00730298	-0.018208	-0.0041172	0.0354652	-0.0102178
												2872.341211	0.0621812	0.00872999	-0.0175482	-0.00484235	0.0382638	-0.00982899
												2874.205158	0.0595894	0.0102967	-0.0167185	-0.0061997	0.0387234	-0.0080409
												2876.069104	0.057023	0.0114838	-0.0156302	-0.00743694	0.037385	-0.0052403
												2877.933050	0.0549986	0.0120139	-0.0139383	-0.00767228	0.0351043	-0.0022337
												2879.796996	0.0538466	0.0119289	-0.0112186	-0.00676106	0.0321677	0.000249772
												2881.660943	0.0535428	0.0114723	-0.00748255	-0.0055184	0.0285215	0.00196975
												2883.524889	0.0538779	0.010875	-0.00342645	-0.00502006	0.0245562	0.0032632
												2885.388835	0.0547489	0.0102421	-6.24766e-06	-0.00564235	0.0211097	0.00477718
												2887.252781	0.0562678	0.00964272	0.00230493	-0.0067064	0.0186488	0.00701267
												2889.116728	0.0586168	0.00920904	0.00380918	-0.007111	0.0168102	0.00997219
												2890.980674	0.0618376	0.00905157	0.00517715	-0.00641492	0.01489	0.01318
												2892.844620	0.0657736	0.00914902	0.00688211	-0.00520319	0.0125697	0.0160735
												2894.708567	0.0702122	0.00944935	0.00905146	-0.00428754	0.0100081	0.0183614
												2896.572513	0.0750798	0.0100668	0.0117029	-0.00370859	0.00732834	0.0199812
												2898.436459	0.0804991	0.0112805	0.0149876	-0.00271613	0.00420314	0.0208884
												2900.300405	0.0866657	0.0133151	0.0192867	-0.000640978	1.84962e-05	0.0212037
												2902.164352	0.0936857	0.0161851	0.0252795	0.00242676	-0.00563207	0.0216596
												2904.028298	0.101551	0.019863	0.0340118	0.00582369	-0.0127723	0.023639
												2905.892244	0.110261	0.0246721	0.0466869	0.00894273	-0.0214046	0.0284388
												2907.756190	0.119934	0.0314117	0.0639049	0.0115448	-0.031824	0.0363701
												2909.620137	0.130769	0.0408002	0.0845924	0.0136442	-0.0442396	0.0465531
												2911.484083	0.142824	0.0524798	0.105433	0.0153701	-0.0579713	0.0574207
												2913.348029	0.155755	0.0644032	0.121572	0.0169484	-0.0712225	0.0672682
												2915.211976	0.168711	0.0732731	0.128524	0.0185924	-0.0818466	0.0745143
												2917.075922	0.18053	0.0759686	0.124142	0.0202028	-0.0883073	0.0778924
												2918.939868	0.190126	0.0711369	0.109207	0.0210941	-0.0898663	0.0766788
												2920.803814	0.196831	0.0598955	0.0864448	0.0201303	-0.0862305	0.0707784
												2922.667761	0.200466	0.0451779	0.0591477	0.0164262	-0.0776702	0.0606696
												2924.531707	0.201164	0.0302547	0.0305118	0.0102211	-0.0656935	0.0474266
												2926.395653	0.19919	0.0174325	0.00350302	0.00321595	-0.053099	0.0327688
												2928.259600	0.194885	0.00754922	-0.0195092	-0.00204438	-0.042687	0.0187365
												2930.123546	0.188682	0.000261801	-0.0373812	-0.00357158	-0.0356398	0.00688718
												2931.987492	0.181033	-0.00522622	-0.0503944	-0.00130897	-0.0312176	-0.00240813
												2933.851438	0.172287	-0.00948004	-0.0596309	0.00271554	-0.0280037	-0.0099064
												2935.715385	0.162712	-0.012596	-0.0660298	0.00590085	-0.025233	-0.0167355
												2937.579331	0.152673	-0.0144161	-0.0700045	0.00700663	-0.0228596	-0.0235876
												2939.443277	0.142752	-0.0148678	-0.071811	0.00671873	-0.0206277	-0.0303964
												2941.307223	0.133669	-0.0142107	-0.0719595	0.00651124	-0.0174238	-0.0365927
												2943.171170	0.126042	-0.0131098	-0.0710409	0.00705987	-0.0116495	-0.0416856
												2945.035116	0.120175	-0.0123807	-0.0692494	0.00757276	-0.00220718	-0.0456938
												2946.899062	0.116018	-0.0124367	-0.0663247	0.00648654	0.0108435	-0.0490069
												2948.763009	0.113257	-0.0129416	-0.0620788	0.00286368	0.0264343	-0.0518082
												2950.626955	0.111418	-0.0131148	-0.0569045	-0.00283434	0.0430393	-0.0537607
												2952.490901	0.109901	-0.0124334	-0.0516319	-0.00922612	0.0590215	-0.0544165
												2954.354847	0.108067	-0.0110345	-0.0468713	-0.0149059	0.0728194	-0.0538995
												2956.218794	0.105372	-0.00947919	-0.0426477	-0.0188078	0.0833047	-0.0530115
												2958.082740	0.101499	-0.00820219	-0.0387974	-0.0202693	0.0900895	-0.0525746
												2959.946686	0.0963884	-0.00723262	-0.0355565	-0.0192767	0.0933337	-0.0526774
												2961.810632	0.0901956	-0.00644677	-0.0334831	-0.0165704	0.0932187	-0.0525641
												2963.674579	0.0831872	-0.00597836	-0.0327707	-0.0132544	0.0897023	-0.0512853
												2965.538525	0.0756268	-0.00618757	-0.0328311	-0.0102317	0.0827815	-0.0485164
												2967.402471	0.067758	-0.00717073	-0.0326489	-0.00783109	0.0729215	-0.0447608
												2969.266418	0.0598835	-0.00844903	-0.031539	-0.00567885	0.0612312	-0.0407677
												2971.130364	0.0523661	-0.00926294	-0.0296201	-0.00298603	0.0492653	-0.0368694
												2972.994310	0.0454698	-0.00914893	-0.0275896	0.000700658	0.0385823	-0.0329579
												2974.858256	0.0392159	-0.00821698	-0.0259528	0.00493855	0.0302705	-0.0289199
												2976.722203	0.0334524	-0.00693683	-0.0244381	0.00874062	0.0246321	-0.0248249
												2978.586149	0.0280678	-0.00568776	-0.0222552	0.0115435	0.0211721	-0.0206999
												2980.450095	0.023117	-0.0045043	-0.0189506	0.0136844	0.0189374	-0.0163927
												2982.314042	0.0187504	-0.0032784	-0.0149059	0.0158111	0.0169929	-0.0118382
												2984.177988	0.0150616	-0.00217556	-0.0109821	0.0178994	0.0146897	-0.00735852
												2986.041934	0.0120064	-0.00169181	-0.0077884	0.0190033	0.0116812	-0.0035364
												2987.905880	0.00944337	-0.00218472	-0.00533711	0.0180462	0.00797872	-0.00080777
												2989.769827	0.00723408	-0.00342022	-0.00330653	0.0148781	0.00411493	0.000725682
												2991.633773	0.00531753	-0.00467679	-0.00151538	0.0105685	0.00101989	0.00118298
												2993.497719	0.00370618	-0.00526267	-9.14502e-05	0.00663488	-0.00059579	0.000822749
												2995.361665	0.00242566	-0.00491793	0.000754075	0.00396107	-0.000809239	8.0696e-05
												2997.225612	0.00147042	-0.00385137	0.000997337	0.00244805	-0.000347411	-0.000537933
												2999.089558	0.000806886	-0.00252504	0.00083346	0.00155243	7.88659e-05	-0.000744152

## Sheet: Fig 3 + Fig S9
Figure 3. Canonical Correspondence Analysis of Rhynie chert fossils.
Supplementary Figure 9. Canonical Correspondence Analysis
Wavenumber (cm-1)	∼1460	∼1540	∼1560	∼1575	∼1650	∼1715	∼1735	∼2850	∼2925	∼2960	Scores							Loadings
Group	Intensity										Axis 1	Axis 2	Axis 3	Axis 4	Axis 5		Band	Axis 1	Axis 2	Axis 3	Axis 4	Axis 5
Plant	0.0417878	0.0721892	0.016167	0.0849228	0.308605	0.223422	0.122947	0.0782668	0.15881	0.108514	-0.76831	1.1959	1.2792	1.1384	0.57466		∼1460	82.706	-2.3103	-90.084	12.81	-47.502
Plant	0.0342813	0.0583632	0.018559	0.0997912	0.340846	0.231648	0.133189	0.137553	0.306302	0.153293	-1.5612	-1.2758	-0.5619	-0.60144	0.18198		∼1540	-31.452	-24.919	-33.88	-10.963	41.789
Plant	0.0532658	0.122467	0.0970586	0.209984	0.348911	0.313719	0.230341	0.167137	0.376953	0.176262	-1.8062	-0.13095	1.4055	-2.7294	-0.42329		∼1560	20.572	7.4165	76.42	-8.7636	2.5104
Plant	0.0425597	0.104122	0.0602799	0.241844	0.426818	0.140448	0.0850495	0.124727	0.279531	0.0846743	-1.929	0.81058	-1.7815	-0.70891	-0.085679		∼1575	12.734	11.943	-31.26	-1.4002	-20.704
Plant	0.0505505	0.134684	0.071485	0.200988	0.399926	0.173346	0.0907859	0.120517	0.251686	0.095091	-1.0988	0.57454	-1.7544	-0.11209	0.21916		∼1650	2.0149	0.68473	-15.671	10.203	-8.3534
Plant	0.0399241	0.0976364	0.0550742	0.244543	0.367363	0.15471	0.0846819	0.138997	0.289007	0.102827	-0.6009	0.92057	-1.3159	-0.097011	-0.89815		∼1715	-6.4686	30.251	-51.339	-10.882	-56.105
Plant	0.0575563	0.206598	0.1179	0.179596	0.579709	0.27208	0.185593	0.192522	0.380058	0.150563	-2.7129	-0.59948	-0.53452	1.1924	0.0012706		∼1735	-22.391	-0.062655	91.259	8.4524	43.37
Plant	0.0957661	0.309205	0.251351	0.242196	0.673288	0.312213	0.213796	0.185014	0.362877	0.136772	-0.48541	0.60753	0.52321	0.12173	-0.49498		∼2850	59.296	61.656	123.73	118.91	-60.808
Plant	0.121941	0.308177	0.243208	0.194079	0.666565	0.305113	0.211894	0.190144	0.394425	0.116566	-1.6007	0.25342	-0.58461	-1.1083	-0.5307		∼2925	-48.735	-29.759	-52.302	-65.618	20.69
Plant	0.0764658	0.349346	0.246786	0.366375	0.50935	0.196289	0.125491	0.344619	0.636293	0.166007	-1.3331	-2.4834	1.0583	-0.46134	0.14559		∼2960	67.995	-57.287	-52.083	12.266	21.672
Plant	0.0604744	0.272948	0.19741	0.292218	0.551214	0.201057	0.117706	0.197097	0.378799	0.121529	-1.2079	-0.50588	-0.4482	-0.17329	0.84827
Plant	0.059684	0.266972	0.194635	0.327049	0.446708	0.184403	0.109165	0.230182	0.429982	0.109076	-1.9897	0.69554	2.3031	-0.67676	0.12213
Fungi	0.10834	0.313975	0.253263	0.23659	0.53864	0.285132	0.183518	0.125981	0.253688	0.124956	1.9718	-0.2161	-0.69043	-1.1129	1.6334
Fungi	0.0503893	0.230202	0.155071	0.28994	0.411415	0.178898	0.0984638	0.210628	0.414713	0.118873	-2.4336	-0.60581	0.25071	-1.5878	0.92109
Fungi	0.0542536	0.178948	0.102611	0.247321	0.353867	0.168554	0.0945217	0.16517	0.321324	0.108078	-0.9629	0.0071719	-0.14237	-0.37454	0.83451
Fungi	0.0857963	0.403413	0.202549	0.435369	0.392959	0.170669	0.120209	0.264446	0.437528	0.119848	-0.44961	-0.59446	-1.6141	1.3464	2.3652
Fungi	0.10631	0.335563	0.282734	0.279855	0.70906	0.295297	0.210334	0.251531	0.491588	0.166845	0.65801	-1.3301	-0.17458	-0.0077397	-0.82516
Fungi	0.120448	0.314418	0.262321	0.223976	0.673775	0.292585	0.210719	0.181382	0.370427	0.121662	-0.02826	0.10814	0.19295	-0.60993	-0.031522
Fungi	0.0649326	0.227381	0.165989	0.239333	0.574168	0.256469	0.169225	0.205172	0.393493	0.141079	-1.0996	0.38403	0.65549	1.0353	-1.0812
Fungi	0.0713576	0.305795	0.228452	0.234338	0.792431	0.264572	0.19585	0.195027	0.364127	0.150913	-0.52364	-1.1032	0.71142	2.9226	1.25
Fungi	0.0421171	0.0546232	0.0173674	0.0977217	0.379435	0.238604	0.137396	0.149323	0.316367	0.153473	-0.68811	-0.58179	-0.8248	0.64826	-1.3404
Fungi	0.0426716	0.0477885	0.0256632	0.149447	0.363614	0.18338	0.11262	0.217758	0.445743	0.169912	0.15266	-1.9858	0.040569	0.66485	-1.6749
Arthropod	0.0646716	0.0568415	0.0301641	0.0812829	0.362015	0.263025	0.183537	0.192782	0.405962	0.191452	0.72802	-2.2292	0.5031	0.52446	-1.1359
Arthropod	0.0361397	0.0419431	0.0390298	0.16922	0.391281	0.192502	0.102656	0.146657	0.316943	0.135287	0.24967	0.23845	-0.83828	0.17174	-2.2514
Arthropod	0.106985	0.429985	0.319537	0.327679	0.67284	0.287492	0.197791	0.280352	0.519064	0.170486	-0.013782	-2.3498	-0.35374	-0.1455	1.2821
Arthropod	0.106777	0.378879	0.334285	0.303787	0.752902	0.284061	0.195422	0.146658	0.282812	0.110745	1.3363	0.90942	0.90167	0.023113	1.0559
Arthropod	0.136477	0.365377	0.317024	0.306857	0.63394	0.280645	0.214004	0.228619	0.440739	0.152718	3.2849	-1.151	0.69887	-0.42337	0.15845
Arthropod	0.12744	0.388954	0.31286	0.350073	0.583169	0.256775	0.185567	0.311994	0.567232	0.173294	3.1276	-1.79	1.0996	0.54565	-0.809
Peronosporomycete	0.105251	0.300512	0.267298	0.283418	0.587519	0.260201	0.171609	0.140218	0.27469	0.102804	1.8656	1.5916	0.8967	-0.48115	-0.15397
Peronosporomycete	0.114849	0.289952	0.223834	0.227639	0.512829	0.267339	0.179134	0.117331	0.221336	0.0872027	1.2043	2.0789	1.0741	0.028723	0.494
Peronosporomycete	0.0722841	0.306981	0.313511	0.365009	0.688885	0.228358	0.139673	0.114241	0.227713	0.107569	3.1237	1.4553	0.75496	-0.33054	0.37474
Peronosporomycete	0.12541	0.308223	0.24534	0.235515	0.580433	0.282146	0.200741	0.158211	0.303091	0.120249	2.2891	0.53999	0.11409	0.37706	0.11026
Amoeba	0.111298	0.283344	0.246742	0.294897	0.543582	0.223278	0.137796	0.106591	0.196625	0.0881043	4.3475	1.9372	-0.80981	0.56014	-0.36484
Amoeba	0.131589	0.324407	0.296029	0.284468	0.654869	0.273425	0.195335	0.14261	0.299236	0.124265	3.8206	-0.20673	-1.7975	-0.97812	0.19571
Nematophyte	0.0277096	0.0886392	0.0368543	0.127953	0.448365	0.211083	0.115684	0.0732001	0.157554	0.0806914	-3.0834	2.5276	0.89428	1.1737	-0.019179
Nematophyte	0.0415198	0.110583	0.0575887	0.212903	0.418306	0.179791	0.0989774	0.0961589	0.205571	0.0777964	-1.7827	2.3035	-1.1313	0.24565	-0.64815

## Sheet: Fig S2
Supplementary Figure 2. Chemometric ratio.
values in bold are the upper extremes
values in italic are the lower extremes
	CH3/CH2										C=O/CH2
	Plants	Fungi	Arthropods	Peronosporomycetes	Amoebae	Nematophytes	Plant spores	Bacteria			Plants	Fungi	Arthropods	Peronosporomycetes	Amoebae	Nematophytes	Plant spores	Bacteria
	0.456196	0.417059	0.370658	0.423232	0.451972	0.589859	0.368471	0.451902			1.53144	1.45916	1.28197	2.13884	2.74381	2.57224	1.0346	0.628584
	0.422569	0.427342	0.421087	0.439751	0.421457	0.457896	0.471017	0.451004			1.58418	2.17433	2.65008	2.29242	2.18847	2.02836	1.59621	0.787181
	0.39315	0.522817	0.369802	0.540422			0.418052	0.462882			1.28221	2.08978	1.43656	3.02474			2.08154	0.808728
	0.44213	0.328907	0.357799	0.425084			0.403004	0.335276			1.85542	1.00087	1.01906	1.91505			1.21044	0.802961
	0.334751	0.35827	0.499583					0.345095			1.69373	1.10908	0.783812					0.770555
	0.302056	0.25509	0.474247					0.382429			0.78383	0.805156	1.18081					0.933143
	0.368979	0.390524						0.550097			1.45553	1.4404						0.557064
	0.286653	0.366787						0.630699			1.00923	1.81891						0.314323
	0.535265	0.498914						0.308735			1.33627	1.02944						0.720009
	0.489122	0.43458									0.890181	0.80021
	0.504014										0.817235
	0.297124										1.55781
Mean	0.4025	0.401	0.415	0.4575	0.435	0.525	0.415	0.435556		Mean	1.31667	1.373	1.39167	2.3425	2.465	2.3	1.48	0.702222
Median	0.405	0.405	0.395	0.435	0.435	0.525	0.41	0.45		Median	1.4	1.275	1.23	2.215	2.465	2.3	1.405	0.77
1st quartile	0.3075	0.3525	0.3675	0.4225	0.42	0.46	0.3775	0.345		1st quartile	0.92	0.9525	0.96	1.975	2.19	2.03	1.075	0.595
3rd quartile	0.4825	0.4475	0.4775	0.515	0.45	0.59	0.4575	0.505		3rd quartile	1.575	1.8875	1.7425	2.8375	2.74	2.57	1.96	0.805
	ester/CH2										N/CH2
	Plants	Fungi	Arthropods	Peronosporomycetes	Amoebae	Nematophytes	Plant spores	Bacteria			Plants	Fungi	Arthropods	Peronosporomycetes	Amoebae	Nematophytes	Plant spores	Bacteria
	0.505461	0.441985	0.378428	0.624737	0.695544	0.727234	0.185248	0.38409			0.310214	0.421836	0.608821	0.97309	1.24546	0.23377	0.332564	0.0526376
	0.408396	0.550359	0.687851	0.800825	0.652778	0.527582	0.322341	0.322129			0.311923	0.63071	1.17662	1.00057	0.989282	0.303617	0.470253	0.156827
	0.342918	0.71542	0.48495	0.622508			0.454331	0.293811			0.248091	0.982593	0.718401	1.37656			0.636399	0.138411
	0.594497	0.269183	0.324271	0.662312			0.297075	0.240492			0.69266	0.394289	0.54671	0.809461			0.24165	0.29701
	0.537222	0.334747	0.404777					0.300767			0.616614	0.343383	0.0671538					0.483756
	0.199073	0.271738	0.333377					0.293511			0.377851	0.436265	0.150573					0.158149
	0.323705	0.427276						0.386364			0.521741	0.574351						0.243258
	0.256773	0.568853						0.603737			0.44639	0.708156						0.0937187
	0.563129	0.394618						0.118453			0.087077	0.0620214						0.078094
	0.367658	0.26086									0.0658012	0.0809114
	0.551755										0.250118
	0.353924										0.271663
Mean	0.416667	0.423	0.433333	0.675	0.675	0.63	0.315	0.325556		Mean	0.350833	0.462	0.546667	1.04	1.12	0.265	0.42	0.188889
Median	0.39	0.41	0.39	0.64	0.675	0.63	0.31	0.3		Median	0.31	0.43	0.58	0.985	1.12	0.265	0.4	0.16
1st quartile	0.325	0.27	0.3275	0.62	0.65	0.53	0.2175	0.265		1st quartile	0.25	0.275	0.13	0.85	0.99	0.23	0.2625	0.085
3rd quartile	0.5475	0.555	0.5325	0.765	0.7	0.73	0.4175	0.385		3rd quartile	0.5025	0.65	0.835	1.285	1.25	0.3	0.5975	0.27

## Sheet: Fig S8
Supplementary Figure 8. Fossil endogeneity.
		PC scores							PC loadings
Systematic affinity	K-mean Cluster	PC1	PC2	PC3	PC4	PC5		wavenumber	PC1	PC2	PC3	PC4	PC5			Variance
matrix	C2	2.90591	1.73447	-0.452251	-0.35875	0.213769		1446.422310	0.00286439	0.000823214	-0.000236827	0.000100919	0.00105855		PC1	0.676652
matrix	C2	7.47421	-0.197557	0.476796	0.29841	-0.612835		1448.286256	0.00542508	0.000322157	-0.00149692	-0.000111797	-0.00059528		PC2	0.148873
matrix	C2	6.00728	-2.15416	0.378284	0.221853	-0.554611		1450.150203	0.00924547	-0.00201103	-0.00534085	-4.85561e-05	-0.0048522		PC3	0.0737787
matrix	C2	4.96265	-0.433734	-0.331078	-0.112332	1.54024		1452.014149	0.0139789	-0.00656727	-0.0126323	0.000927648	-0.0110891		PC4	0.0353058
fossil	C1	-0.379807	-0.157166	-0.186966	-0.496721	-0.141215		1453.878095	0.01851	-0.0117932	-0.0216285	0.00315971	-0.0161304		PC5	0.0224918
fossil	C1	-0.506772	-0.0874206	-0.260158	-0.206965	-0.0778189		1455.742042	0.0214108	-0.0144463	-0.0279343	0.00626744	-0.0154749
fossil	C1	-0.308254	-0.360097	-1.02259	-0.389657	-0.222993		1457.605988	0.0218602	-0.0120041	-0.0277716	0.00942456	-0.00649402
fossil	C1	-0.638956	0.40252	-0.135682	0.460403	-0.0447381		1459.469934	0.0201894	-0.00505147	-0.0215823	0.0120744	0.00924132
fossil	C1	-0.960925	-0.322382	0.358996	0.227159	0.123928		1461.333880	0.0176466	0.00304036	-0.0136479	0.0142879	0.0270268
fossil	C1	-0.636187	-0.263326	-0.741126	-0.291242	-0.552865		1463.197827	0.0157585	0.0086841	-0.00821911	0.0165613	0.0423656
fossil	C1	-0.852274	0.0992456	0.346792	0.152883	-0.281789		1465.061773	0.0156793	0.0100333	-0.00680264	0.0195201	0.053206
fossil	C1	-0.979089	-0.394281	0.572701	0.388851	0.0591773		1466.925719	0.0176049	0.00709933	-0.00863157	0.0236927	0.059768
fossil	C1	-0.975942	-0.434809	0.576183	0.0238452	0.0907995		1468.789665	0.0205302	0.0012753	-0.0118742	0.0290518	0.0635802
fossil	C1	-1.01452	-0.227725	0.672932	0.318115	0.0174215		1470.653612	0.0228323	-0.00496649	-0.013826	0.0345254	0.0670264
fossil	C1	-0.879602	-0.893093	0.0329404	0.259812	0.237805		1472.517558	0.0234415	-0.00895921	-0.0115217	0.0382651	0.0727229
fossil	C1	-0.528585	-0.633252	-0.416632	-0.0303135	-0.0519102		1474.381504	0.022548	-0.00937576	-0.00366024	0.0388216	0.0821116
fossil	C1	-0.0592118	0.115825	-0.991764	-0.0282093	-0.140282		1476.245451	0.0212593	-0.00699101	0.0081685	0.0362356	0.0943005
fossil	C1	-0.513384	-0.780735	-0.919085	-0.203375	-0.218188		1478.109397	0.0207597	-0.00387644	0.02064	0.0320231	0.106453
fossil	C1	-0.176715	-0.133822	-0.520504	0.168553	-0.0493408		1479.973343	0.021697	-0.00197566	0.0308459	0.0280738	0.115579
fossil	C1	0.00739756	0.346122	-0.638727	0.428584	0.223758		1481.837289	0.0239269	-0.00226492	0.0372659	0.0254142	0.120363
fossil	C1	0.291058	1.26916	0.171947	-0.580324	-0.0668704		1483.701236	0.0265521	-0.0046482	0.0395399	0.0238084	0.121757
fossil	C1	0.513114	1.28222	-0.516087	-0.484293	0.252343		1485.565182	0.0283561	-0.00821573	0.038268	0.0223471	0.12202
fossil	C1	0.0875523	1.004	-0.15993	-0.425461	0.101906		1487.429128	0.0285969	-0.0118018	0.0349526	0.0203118	0.123032
fossil	C1	-0.655362	-0.656452	-0.242576	0.0325614	0.0111749		1489.293074	0.0277165	-0.0147667	0.0312946	0.0175548	0.12511
fossil	C1	-0.642425	-0.858517	0.142606	-0.0369444	0.263476		1491.157021	0.0273072	-0.017355	0.0281313	0.0143026	0.12721
fossil	C1	-0.909506	-0.746773	-0.722718	0.0343811	-0.284274		1493.020967	0.0291239	-0.0200962	0.0253749	0.0108651	0.12827
fossil	C1	-0.371155	-0.60456	-0.142087	-0.0131272	0.24427		1494.884913	0.0338344	-0.0229617	0.0229952	0.00766773	0.128298
fossil	C1	-0.571343	-0.73413	-0.0232435	-0.161501	-0.0228486		1496.748860	0.0405095	-0.0255847	0.0211619	0.0054778	0.12784
fossil	C1	-0.688959	0.0104726	0.174489	0.387281	0.0785093		1498.612806	0.0471647	-0.0283658	0.0188382	0.0052704	0.12642
fossil	C1	-0.815935	-0.229604	0.589232	0.379421	0.147388		1500.476752	0.0518668	-0.0325928	0.0132957	0.00745663	0.122304
fossil	C1	-0.490615	0.0453805	-0.0380823	1.13765	0.25701		1502.340698	0.053708	-0.0387029	0.00277495	0.0110851	0.114624
fossil	C1	-0.310502	0.257969	0.774416	-0.618727	0.132119		1504.204645	0.0531775	-0.0446772	-0.0100774	0.0140782	0.105491
fossil	C1	-0.837448	-0.0944979	0.689864	-0.102133	0.0282962		1506.068591	0.0518036	-0.0471503	-0.0188556	0.0147272	0.0991642
fossil	C1	-0.580302	-0.0542407	0.742365	-0.545651	0.0632618		1507.932537	0.0512517	-0.0446075	-0.018732	0.013197	0.0987542
fossil	C1	-0.533424	0.398701	0.721182	-0.0387871	0.0329255		1509.796484	0.0522847	-0.0390672	-0.0110685	0.0114092	0.104031
fossil	C1	-0.747372	-0.64886	1.0871	-0.427477	0.166362		1511.660430	0.0542105	-0.0343158	-0.00246208	0.0111943	0.112393
fossil	C1	-0.565656	-0.0356892	0.901285	-0.483988	0.0319746		1513.524376	0.0553812	-0.0328748	0.000296099	0.0125637	0.121336
fossil	C1	-0.135555	0.0773958	0.436454	-0.221093	0.154568		1515.388322	0.0544949	-0.0347184	-0.00552491	0.0139287	0.129711
fossil	C1	-0.063821	0.029244	-0.868338	-0.116581	0.0722347		1517.252269	0.0515352	-0.0379932	-0.0176169	0.013922	0.137252
fossil	C1	-0.297442	-0.442109	-0.47233	-0.334232	-0.206633		1519.116215	0.0474775	-0.040262	-0.0304179	0.0127869	0.143825
fossil	C1	-0.261906	-0.411535	-0.640054	-0.365331	0.0376124		1520.980161	0.0432858	-0.0396299	-0.0384159	0.0120145	0.149469
fossil	C1	-0.234229	-0.413634	-0.431352	-0.450345	-0.153754		1522.844107	0.0394125	-0.0357564	-0.0393525	0.0128783	0.154571
fossil	C1	-0.907765	-0.774097	0.560472	-0.393408	-0.136968		1524.708054	0.0360435	-0.0301351	-0.0353145	0.015409	0.159163
fossil	C1	-1.06844	-0.549032	0.644741	0.118898	-0.264447		1526.572000	0.0332764	-0.0251464	-0.0311284	0.0186726	0.16183
fossil	C1	-0.360582	0.842561	-0.0518974	0.490594	-0.0632938		1528.435946	0.03083	-0.0226725	-0.0317254	0.0220302	0.159701
fossil	C1	-0.261038	0.723946	-0.502341	0.653456	0.0108346		1530.299893	0.0279121	-0.023485	-0.0403769	0.0262626	0.149822
fossil	C1	-0.623873	-0.190851	-0.327365	0.121188	0.141111		1532.163839	0.0238008	-0.027602	-0.0581717	0.033404	0.130655
fossil	C1	-0.708729	0.0654098	0.0154594	0.572398	0.0535904		1534.027785	0.0186682	-0.0347027	-0.0838989	0.0450622	0.10286
fossil	C1	-0.446505	0.84626	-0.298482	0.75208	-0.224574		1535.891731	0.013715	-0.0436918	-0.113525	0.0604122	0.0698279
fossil	C1	-0.36239	0.630596	0.305855	0.319053	0.125736		1537.755678	0.0104137	-0.0519322	-0.139931	0.0757088	0.0377834
fossil	C1	-0.143034	0.753122	-0.407836	0.0639411	0.0460297		1539.619624	0.00955984	-0.0559022	-0.154975	0.0861634	0.0138034
fossil	C1	1.3791	2.70949	0.615056	0.00997974	-0.550524		1541.483570	0.0108715	-0.0536312	-0.154074	0.0889295	0.00177151
fossil	C1	0.377259	1.27404	0.473131	-0.104379	-0.0368641		1543.347516	0.0132951	-0.0465263	-0.139553	0.0847394	-0.000277878
								1545.211463	0.015696	-0.0384579	-0.119237	0.0769656	0.00154318
								1547.075409	0.0174961	-0.0331904	-0.101751	0.0693241	0.0014075
								1548.939355	0.018885	-0.0327121	-0.0928037	0.0642632	-0.0032163
								1550.803302	0.0204345	-0.0372179	-0.094384	0.0627504	-0.0118115
								1552.667248	0.0223792	-0.0455448	-0.10532	0.0647935	-0.0227074
								1554.531194	0.02422	-0.055083	-0.121219	0.0698755	-0.0341542
								1556.395140	0.0250615	-0.061783	-0.134434	0.077021	-0.0439488
								1558.259087	0.0242833	-0.0616404	-0.136692	0.0848309	-0.0492514
								1560.123033	0.0218107	-0.053454	-0.12455	0.0920023	-0.0481648
								1561.986979	0.0178226	-0.0402144	-0.102858	0.0981774	-0.0417742
								1563.850926	0.0124231	-0.0270807	-0.0816473	0.104262	-0.033832
								1565.714872	0.00573013	-0.0177301	-0.0688794	0.111773	-0.0280908
								1567.578818	-0.00180311	-0.0127118	-0.066126	0.121775	-0.0262894
								1569.442764	-0.00930129	-0.0106921	-0.0701148	0.134181	-0.0283285
								1571.306711	-0.0158035	-0.0101756	-0.0764373	0.147632	-0.0330687
								1573.170657	-0.0208351	-0.00969774	-0.081141	0.159907	-0.0383787
								1575.034603	-0.0246898	-0.00742133	-0.0806307	0.168771	-0.0414575
								1576.898549	-0.0279886	-0.00195147	-0.0726873	0.172973	-0.0404326
								1578.762496	-0.0309719	0.00626239	-0.0583734	0.172655	-0.0356995
								1580.626442	-0.0334907	0.0151092	-0.0418607	0.168872	-0.0291657
								1582.490388	-0.0357031	0.0226415	-0.0275831	0.162816	-0.0224135
								1584.354335	-0.0384337	0.0283741	-0.017602	0.155484	-0.0159959
								1586.218281	-0.0426247	0.0329345	-0.0113947	0.147733	-0.00995175
								1588.082227	-0.0485002	0.0370616	-0.00731353	0.140149	-0.00416361
								1589.946173	-0.0553368	0.0411177	-0.00393943	0.132773	0.00170787
								1591.810120	-0.0619721	0.0451553	-0.000553672	0.125213	0.00805517
								1593.674066	-0.0674645	0.0490626	0.00303401	0.117203	0.0150122
								1595.538012	-0.0714267	0.0526072	0.00677444	0.108885	0.0225459
								1597.401958	-0.0740981	0.0555231	0.0104394	0.100324	0.0307654
								1599.265905	-0.0762827	0.0577173	0.013502	0.0907922	0.0399579
								1601.129851	-0.0789604	0.059401	0.0151974	0.0788158	0.0503826
								1602.993797	-0.0825933	0.060908	0.0149512	0.0632818	0.0619541
								1604.857744	-0.0867072	0.0622859	0.0127505	0.0446417	0.073766
								1606.721690	-0.09012	0.062981	0.0088421	0.0249193	0.0837505
								1608.585636	-0.0915313	0.0618797	0.00293093	0.00632697	0.0890525
								1610.449582	-0.0901103	0.0578596	-0.00597797	-0.0103195	0.0873519
								1612.313529	-0.0859336	0.0507721	-0.0183056	-0.0259401	0.0785866
								1614.177475	-0.0800013	0.0420897	-0.0323219	-0.041974	0.0657027
								1616.041421	-0.0735964	0.0341663	-0.0445694	-0.0587291	0.0531383
								1617.905368	-0.0674067	0.0284449	-0.0525418	-0.0748119	0.0436795
								1619.769314	-0.0612745	0.0245586	-0.0566705	-0.0881008	0.0365628
								1621.633260	-0.0548347	0.0213183	-0.0593678	-0.097268	0.0288633
								1623.497206	-0.048284	0.0180852	-0.0628333	-0.102443	0.0185357
								1625.361153	-0.0423986	0.0148061	-0.0683563	-0.104602	0.00582628
								1627.225099	-0.0377889	0.0111133	-0.0768955	-0.1045	-0.00779526
								1629.089045	-0.0341896	0.00605547	-0.0890227	-0.102214	-0.0212262
								1630.952991	-0.0304931	-0.000904816	-0.103776	-0.097592	-0.0339201
								1632.816938	-0.0255232	-0.00863147	-0.117882	-0.0911083	-0.0448776
								1634.680884	-0.0189936	-0.0145145	-0.127103	-0.0842582	-0.0524126
								1636.544830	-0.0119756	-0.0165382	-0.129538	-0.0789657	-0.0558487
								1638.408777	-0.00643314	-0.0152538	-0.127899	-0.0763602	-0.0572128
								1640.272723	-0.00394489	-0.0134284	-0.127882	-0.0759757	-0.0600734
								1642.136669	-0.00441077	-0.0138241	-0.13382	-0.0760961	-0.0663709
								1644.000615	-0.00582339	-0.0176165	-0.146015	-0.0749213	-0.0751121
								1645.864562	-0.00556938	-0.0246063	-0.162021	-0.0716266	-0.0840956
								1647.728508	-0.00243483	-0.0337225	-0.179131	-0.0667045	-0.091554
								1649.592454	0.00239034	-0.0424442	-0.19428	-0.0615697	-0.0954945
								1651.456400	0.00638803	-0.0466689	-0.202496	-0.0577012	-0.0929087
								1653.320347	0.00798037	-0.0431822	-0.198706	-0.0557475	-0.0816382
								1655.184293	0.00776595	-0.0329372	-0.182707	-0.055168	-0.0633046
								1657.048239	0.00759701	-0.020864	-0.160758	-0.0547175	-0.0432356
								1658.912186	0.00876445	-0.0118898	-0.140811	-0.0533113	-0.0268375
								1660.776132	0.0112802	-0.00767262	-0.126896	-0.0504792	-0.0160971
								1662.640078	0.0145549	-0.00705023	-0.118422	-0.0462837	-0.00911703
								1664.504024	0.0181392	-0.00827582	-0.113161	-0.0412197	-0.0020567
								1666.367971	0.0216739	-0.010033	-0.109391	-0.036259	0.00843735
								1668.231917	0.0245497	-0.01115	-0.105833	-0.0326299	0.0233752
								1670.095863	0.0260273	-0.0106333	-0.101164	-0.0311544	0.040902
								1671.959810	0.025885	-0.00835672	-0.0943297	-0.0316353	0.0577294
								1673.823756	0.0250492	-0.00549279	-0.0852995	-0.0329289	0.0715706
								1675.687702	0.0253837	-0.0041808	-0.0757293	-0.0338144	0.0823398
								1677.551648	0.0283549	-0.00648063	-0.0688327	-0.0340765	0.09129
								1679.415595	0.0337303	-0.0128137	-0.0672809	-0.0348452	0.0995536
								1681.279541	0.0398707	-0.020917	-0.069853	-0.0377159	0.107474
								1683.143487	0.0453629	-0.0269139	-0.0707239	-0.043348	0.11452
								1685.007433	0.0500578	-0.0283749	-0.0639298	-0.0508842	0.11929
								1686.871380	0.0545287	-0.0266224	-0.0493703	-0.0586668	0.119952
								1688.735326	0.05896	-0.0258046	-0.0339209	-0.065408	0.115274
								1690.599272	0.062757	-0.0295494	-0.0262798	-0.0707736	0.105512
								1692.463219	0.0650252	-0.038249	-0.0304945	-0.0751055	0.0923959
								1694.327165	0.0653165	-0.0489538	-0.0433904	-0.0786864	0.0784777
								1696.191111	0.0640607	-0.0574275	-0.0569627	-0.0811953	0.0664286
								1698.055057	0.0624615	-0.060596	-0.0632733	-0.0818531	0.0584061
								1699.919004	0.0620312	-0.0579543	-0.0585506	-0.0801402	0.0552924
								1701.782950	0.0639777	-0.0514879	-0.0444651	-0.0763918	0.0559723
								1703.646896	0.0685653	-0.044334	-0.026417	-0.071731	0.0574864
								1705.510842	0.0748614	-0.0390835	-0.010343	-0.0674374	0.0564201
								1707.374789	0.0813305	-0.0370124	-0.000293673	-0.0642186	0.0504434
								1709.238735	0.0868385	-0.0384398	0.00218051	-0.0618435	0.0389668
								1711.102681	0.0909875	-0.0429646	-0.00217918	-0.0594027	0.0233566
								1712.966628	0.0935796	-0.0489367	-0.0102967	-0.0560878	0.00709378
								1714.830574	0.094266	-0.0533302	-0.0171151	-0.0519658	-0.00522636
								1716.694520	0.0930735	-0.0532155	-0.0176372	-0.0481068	-0.0107025
								1718.558466	0.0910024	-0.047896	-0.0100514	-0.0457983	-0.0105637
								1720.422413	0.0896407	-0.0394515	0.0028821	-0.0453031	-0.0091837
								1722.286359	0.0900889	-0.0310697	0.0159181	-0.0452279	-0.010248
								1724.150305	0.0923368	-0.0250339	0.0247779	-0.0433485	-0.014292
								1726.014252	0.0956331	-0.0221153	0.0275978	-0.0384968	-0.0200107
								1727.878198	0.0993375	-0.0218948	0.0243283	-0.0318583	-0.0269065
								1729.742144	0.103316	-0.0228586	0.0166087	-0.0262298	-0.0357579
								1731.606090	0.107529	-0.0226601	0.0084489	-0.0235771	-0.0468161
								1733.470037	0.111479	-0.0195214	0.00516992	-0.0230394	-0.0583703
								1735.333983	0.114289	-0.0139178	0.00984229	-0.0214574	-0.0672984
								1737.197929	0.115218	-0.00846164	0.020592	-0.0162529	-0.0706629
								1739.061875	0.114025	-0.00583505	0.0319163	-0.00798256	-0.0668528
								1740.925822	0.110935	-0.00706533	0.0386046	0.000119156	-0.0560669
								1742.789768	0.106471	-0.0116859	0.0386059	0.00532666	-0.0404029
								1744.653714	0.101412	-0.0188095	0.0333507	0.00811905	-0.0232681
								1746.517661	0.0967996	-0.0275516	0.0264106	0.0115822	-0.00815762
								1748.381607	0.0937077	-0.0367412	0.0215891	0.0182004	0.00243762
								1750.245553	0.0928016	-0.0449389	0.0211503	0.0275071	0.00768094
								1752.109499	0.0941163	-0.0511504	0.0249213	0.0369772	0.00871293
								1753.973446	0.0971206	-0.0553908	0.0307908	0.0447455	0.00806424
								1755.837392	0.10074	-0.0582132	0.0361693	0.0507285	0.00756817
								1757.701338	0.103348	-0.0596607	0.0392853	0.0551386	0.00627978
								1759.565284	0.103253	-0.0589719	0.039652	0.0569605	0.0011684
								1761.429231	0.0997254	-0.0555211	0.0378682	0.0547907	-0.00924277
								2762.368381	0.0591349	-0.0299444	0.0194885	0.0249388	-0.0370438
								2764.232327	0.0567601	-0.0299481	0.0173687	0.0243825	-0.0391286
								2766.096274	0.0580326	-0.0315084	0.0169786	0.0249541	-0.0409407
								2767.960220	0.0620053	-0.0339696	0.0180621	0.0258591	-0.0404102
								2769.824166	0.0666693	-0.036184	0.0195039	0.0262833	-0.0372655
								2771.688112	0.0701283	-0.0371677	0.0202788	0.026007	-0.0341394
								2773.552059	0.0715824	-0.0367265	0.0202112	0.0254164	-0.0347398
								2775.416005	0.0715491	-0.0355518	0.0197605	0.0250242	-0.0402779
								2777.279951	0.0711799	-0.0346404	0.0193502	0.0250578	-0.0480523
								2779.143897	0.0712446	-0.0345349	0.0191078	0.0254635	-0.0538664
								2781.007844	0.0718518	-0.0351731	0.0190883	0.0262431	-0.0555783
								2782.871790	0.0730904	-0.036364	0.0195104	0.027635	-0.0542094
								2784.735736	0.0754158	-0.0380311	0.0207085	0.0297422	-0.0520871
								2786.599683	0.0789177	-0.0398231	0.0228234	0.031936	-0.0505278
								2788.463629	0.0824267	-0.0408399	0.0254902	0.0329231	-0.0495083
								2790.327575	0.0840262	-0.0401841	0.0278909	0.031793	-0.0490039
								2792.191521	0.0827745	-0.0378575	0.0292392	0.0291373	-0.0497469
								2794.055468	0.0797513	-0.0349943	0.0293036	0.0269844	-0.0524848
								2795.919414	0.0772812	-0.0331388	0.0285114	0.0274041	-0.0569814
								2797.783360	0.0771398	-0.0331472	0.0275515	0.0309223	-0.0618195
								2799.647306	0.0793824	-0.0345925	0.0268319	0.0360172	-0.0646852
								2801.511253	0.0826668	-0.03617	0.0262997	0.0400428	-0.0629483
								2803.375199	0.085428	-0.0366953	0.0257651	0.0408838	-0.0551551
								2805.239145	0.0865227	-0.0357407	0.0252952	0.0382285	-0.0430115
								2807.103092	0.085049	-0.0335111	0.0251691	0.0336889	-0.0315755
								2808.967038	0.080451	-0.0304226	0.0254749	0.0297107	-0.0262482
								2810.830984	0.0733703	-0.0268791	0.0258811	0.0279325	-0.0287172
								2812.694930	0.0660339	-0.0232636	0.0258857	0.0281722	-0.0357481
								2814.558877	0.0611909	-0.0199923	0.0253136	0.0289629	-0.0420327
								2816.422823	0.0603925	-0.0175243	0.0245839	0.0291737	-0.0442233
								2818.286769	0.0630661	-0.0161944	0.0244397	0.0289935	-0.0424011
								2820.150716	0.0669955	-0.0158904	0.0252803	0.0292676	-0.0383673
								2822.014662	0.0698602	-0.0159409	0.0266742	0.0302111	-0.0335353
								2823.878608	0.070807	-0.0154997	0.0275588	0.0311308	-0.0286883
								2825.742554	0.0707778	-0.0141251	0.0269997	0.0312845	-0.0246635
								2827.606501	0.07126	-0.0119286	0.0248923	0.0306654	-0.0221579
								2829.470447	0.0726554	-0.009176	0.0220552	0.0298859	-0.0210295
								2831.334393	0.0737987	-0.00587897	0.0195771	0.0295085	-0.0204289
								2833.198339	0.0729844	-0.00183079	0.0178506	0.0296664	-0.0195036
								2835.062286	0.0695118	0.00313649	0.0160773	0.0303412	-0.0174477
								2836.926232	0.064344	0.00917764	0.0126371	0.0318759	-0.0129378
								2838.790178	0.0593168	0.0167218	0.0059573	0.0350607	-0.00430434
								2840.654125	0.0557656	0.0264403	-0.00471082	0.0406292	0.00893356
								2842.518071	0.053944	0.0386055	-0.0187728	0.0485098	0.0245268
								2844.382017	0.053501	0.0523936	-0.0339501	0.0571929	0.0379709
								2846.245963	0.05404	0.0659193	-0.0465214	0.0635908	0.0451625
								2848.109910	0.0551133	0.0770713	-0.052781	0.0639831	0.0449549
								2849.973856	0.0561183	0.0844533	-0.0511764	0.0561113	0.0392394
								2851.837802	0.0566127	0.0877229	-0.043245	0.0410349	0.0306683
								2853.701748	0.0567526	0.0872268	-0.0323195	0.0229379	0.0204881
								2855.565695	0.057325	0.0834466	-0.0213574	0.00684053	0.00855659
								2857.429641	0.0591929	0.0769027	-0.0119441	-0.00392583	-0.00492036
								2859.293587	0.0623564	0.0686075	-0.00473693	-0.00882696	-0.0179987
								2861.157534	0.0654311	0.0603298	-5.52777e-05	-0.00960601	-0.0273978
								2863.021480	0.0664835	0.0539243	0.00216789	-0.00880334	-0.0305533
								2864.885426	0.0647638	0.0501251	0.00256447	-0.00823529	-0.0277095
								2866.749372	0.0614733	0.0480865	0.00202189	-0.00831398	-0.0221227
								2868.613319	0.0587109	0.0462109	0.00117269	-0.00845838	-0.0180795
								2870.477265	0.0579428	0.0433756	0.000305642	-0.00795046	-0.0184682
								2872.341211	0.059486	0.0394877	-0.000351804	-0.00646912	-0.0236117
								2874.205158	0.062847	0.0352604	-0.000539297	-0.00413945	-0.0314616
								2876.069104	0.0670972	0.0316859	-0.000208409	-0.00131376	-0.0385077
								2877.933050	0.071112	0.0295118	0.000293241	0.00168857	-0.0411497
								2879.796996	0.0738461	0.0288933	0.000398123	0.00466968	-0.0373098
								2881.660943	0.0746801	0.0294415	-0.00025452	0.00743032	-0.0275493
								2883.524889	0.0737176	0.0306659	-0.0015032	0.00967802	-0.0149156
								2885.388835	0.0717795	0.0324148	-0.00279713	0.0111617	-0.00346529
								2887.252781	0.0700278	0.0348624	-0.00368871	0.0119258	0.0037404
								2889.116728	0.0695178	0.0380873	-0.00413261	0.0124168	0.00596552
								2890.980674	0.0708526	0.0418118	-0.00431303	0.0132648	0.00466429
								2892.844620	0.0738249	0.0456509	-0.00440532	0.0148549	0.00216799
								2894.708567	0.0772469	0.049522	-0.0046458	0.0170865	0.000271248
								2896.572513	0.0794536	0.0537269	-0.00548432	0.0195666	-0.000282251
								2898.436459	0.0793795	0.0587509	-0.00748113	0.0220117	0.000794886
								2900.300405	0.077308	0.0651144	-0.011005	0.0245539	0.00398521
								2902.164352	0.0744962	0.0733222	-0.0160447	0.027915	0.00937606
								2904.028298	0.0719286	0.0837398	-0.0224334	0.0333722	0.0155924
								2905.892244	0.0694334	0.0963972	-0.0304237	0.0422476	0.0204382
								2907.756190	0.0661152	0.1109	-0.0409145	0.0549751	0.0229905
								2909.620137	0.0615714	0.126554	-0.0546798	0.0703049	0.0242645
								2911.484083	0.0565628	0.142576	-0.0710265	0.0852008	0.0255388
								2913.348029	0.0526579	0.158145	-0.0871259	0.0956665	0.0267453
								2915.211976	0.0513656	0.172297	-0.0987883	0.0983162	0.0267573
								2917.075922	0.0533203	0.183913	-0.102319	0.0918581	0.0247116
								2918.939868	0.0579098	0.191979	-0.0963188	0.0773931	0.0207118
								2920.803814	0.0635322	0.195934	-0.0823164	0.057361	0.0154979
								2922.667761	0.0681175	0.195933	-0.0639717	0.034197	0.00997487
								2924.531707	0.069502	0.192966	-0.045517	0.00974588	0.00534956
								2926.395653	0.0659375	0.188613	-0.0302785	-0.0145395	0.00325406
								2928.259600	0.0571211	0.184213	-0.0196971	-0.0372129	0.00487892
								2930.123546	0.0451183	0.179846	-0.0130975	-0.0566979	0.00966284
								2931.987492	0.0339268	0.174196	-0.0084463	-0.0715231	0.0151102
								2933.851438	0.0274238	0.165748	-0.00381484	-0.080816	0.0181668
								2935.715385	0.0271613	0.154295	0.00147815	-0.0846839	0.0168136
								2937.579331	0.0318323	0.141235	0.00686506	-0.0841612	0.0105904
								2939.443277	0.0385477	0.128592	0.0113413	-0.0808657	0.000527061
								2941.307223	0.0443699	0.118046	0.014164	-0.0766679	-0.0105877
								2943.171170	0.0470432	0.110658	0.0150811	-0.073241	-0.018501
								2945.035116	0.0454606	0.106783	0.0143527	-0.0712818	-0.0197819
								2946.899062	0.0403592	0.105745	0.012688	-0.0699717	-0.0148204
								2948.763009	0.0343557	0.105827	0.0109779	-0.0675481	-0.00833623
								2950.626955	0.030525	0.105005	0.00992604	-0.0627102	-0.00642047
								2952.490901	0.0304949	0.101994	0.00983729	-0.0555174	-0.0124998
								2954.354847	0.0336753	0.0968649	0.0105739	-0.0471209	-0.0251092
								2956.218794	0.0379079	0.0908554	0.0115439	-0.0390488	-0.0386025
								2958.082740	0.0406595	0.0854284	0.0118348	-0.0328077	-0.046336
								2959.946686	0.0401362	0.0811844	0.0107209	-0.0295685	-0.0446283
								2961.810632	0.0361939	0.0774983	0.00835636	-0.0295385	-0.0349712
								2963.674579	0.0306502	0.073135	0.00598648	-0.0314764	-0.0229315
								2965.538525	0.0263576	0.0671815	0.00520941	-0.033149	-0.0146323
								2967.402471	0.0253628	0.0595474	0.0067495	-0.0326596	-0.0132974
								2969.266418	0.0276965	0.0508769	0.00985821	-0.0296329	-0.0179146
								2971.130364	0.0317287	0.0421406	0.0128849	-0.0253498	-0.0244063
								2972.994310	0.0353517	0.0342042	0.0144149	-0.0217321	-0.0281267
								2974.858256	0.0370077	0.0275065	0.0140339	-0.0198535	-0.0261367
								2976.722203	0.0363899	0.0219474	0.0123077	-0.0191288	-0.0183709
								2978.586149	0.03458	0.0171495	0.0101487	-0.0179919	-0.00749466
								2980.450095	0.0331527	0.0129617	0.00814298	-0.0154398	0.00238211
								2982.314042	0.0327313	0.00964512	0.00645072	-0.0118143	0.00758658
								2984.177988	0.0323552	0.00747624	0.00521901	-0.00815601	0.00663162
								2986.041934	0.0303274	0.00629008	0.00475991	-0.00515813	0.00115535
								2987.905880	0.0257854	0.00551375	0.00516159	-0.0028707	-0.00474109
								2989.769827	0.0195637	0.00457118	0.00595392	-0.00110668	-0.00701714
								2991.633773	0.0135418	0.00323874	0.00639441	0.000176262	-0.00450433
								2993.497719	0.00914165	0.00172103	0.00603943	0.000899955	0.000534257
								2995.361665	0.00646143	0.000435263	0.00496389	0.0010872	0.00464888
								2997.225612	0.00471889	-0.000318397	0.00355007	0.000926228	0.00594367
								2999.089558	0.00324182	-0.000534899	0.00219613	0.000640377	0.00485558

## Sheet: tests
Mann-Whitney U tests
Dataset 1			Dataset 2			Dataset 3			Dataset 4
C=O/CH2			CH3/CH2			ester/CH2			N/CH2
Bacteria	Eukaryote		Bacteria	Eukaryote		Bacteria	Eukaryote		Bacteria	Eukaryote
0.628584	1.53144		0.451902	0.456196		0.38409	0.505461		0.0526376	0.310214
0.787181	1.45916		0.451004	0.417059		0.322129	0.441985		0.156827	0.311923
0.808728	2.17433		0.462882	0.427342		0.293811	0.550359		0.138411	0.248091
0.802961	1.0346		0.335276	0.368471		0.240492	0.185248		0.29701	0.69266
0.770555	1.59621		0.345095	0.471017		0.300767	0.322341		0.483756	0.616614
0.933143	2.08154		0.382429	0.418052		0.293511	0.454331		0.158149	0.377851
0.557064	1.21044		0.550097	0.403004		0.386364	0.297075		0.243258	0.521741
0.314323	1.55781		0.630699	0.297124		0.603737	0.353924		0.0937187	0.44639
0.720009	1.58418		0.308735	0.422569		0.118453	0.408396		0.078094	0.087077
	1.28221			0.39315			0.342918			0.0658012
	2.74381			0.451972			0.695544			0.250118
	2.18847			0.421457			0.652778			0.421836
	1.28197			0.370658			0.378428			0.63071
	2.65008			0.421087			0.687851			0.271663
	1.43656			0.369802			0.48495			0.982593
	1.01906			0.357799			0.324271			0.394289
	2.13884			0.423232			0.624737			0.343383
	2.29242			0.439751			0.800825			0.436265
	3.02474			0.540422			0.622508			0.574351
	1.91505			0.425084			0.662312			0.708156
	2.08978			0.522817			0.71542			0.0620214
	1.00087			0.328907			0.269183			0.0809114
	1.10908			0.35827			0.334747			0.608821
	0.805156			0.25509			0.271738			1.17662
	1.4404			0.390524			0.427276			0.718401
	1.81891			0.366787			0.568853			0.54671
	1.85542			0.44213			0.594497			0.0671538
	1.69373			0.334751			0.537222			0.150573
	0.78383			0.302056			0.199073			0.97309
	1.45553			0.368979			0.323705			1.00057
	1.00923			0.286653			0.256773			1.37656
	0.783812			0.499583			0.404777			0.809461
	1.18081			0.474247			0.333377			1.24546
	1.02944			0.498914			0.394618			0.989282
	0.80021			0.43458			0.26086			0.23377
	1.33627			0.535265			0.563129			0.303617
	0.890181			0.489122			0.367658			0.332564
	0.817235			0.504014			0.551755			0.470253
	2.57224			0.589859			0.727234			0.636399
	2.02836			0.457896			0.527582			0.24165
